# Supplementary material for: Deficiency of the Mycobacterial Lipoarabinomannan Biosynthesis Glycosyltransferase MptC Enhances Antibacterial Immune Response and Rifapicin Antibiotic Susceptibility
Source: Antibiotics (Basel). 2026 Mar 13;15(3):291. doi: 10.3390/antibiotics15030291 (PMC13023972; doi:10.3390/antibiotics15030291)
Supplement: Supplementary file 1 [file antibiotics-15-00291-s001.zip]

Archive with 1 entries (1 files):
- antibiotics-4153506-supplementary.pdf
